# Supplementary material for: The Physicochemical, Biopharmaceutical, and In Vitro Efficacy Properties of Freeze-Dried Dexamethasone-Loaded Lipomers
Source: Pharmaceutics. 2021 Aug 23;13(8):1322. doi: 10.3390/pharmaceutics13081322 (PMC8401638; doi:10.3390/pharmaceutics13081322)
Supplement: Supplementary file 1 [file pharmaceutics-13-01322-s001.zip]

Archive with 6 entries (5 files):
- video/
- video/1.mp4
- video/2.mp4
- video/3.mp4
- video/4.mp4
- video/5.mp4
